# Supplementary material for: Integrated gene network analysis and experimental validation identify key hub genes in potato response to Potato Virus Y infection
Source: PLoS One. 2025 Aug 14;20(8):e0329747. doi: 10.1371/journal.pone.0329747 (PMC12352841; doi:10.1371/journal.pone.0329747)
Supplement: S1 File — (XLSX) [file pone.0329747.s001.xlsx]

## Sheet: Sheet1
Supplementary File 1. Differentially expressed genes that were used for gene network analysis. Hub genes were yellow highlighted.
gene_id	gene_name
Soltu.DM.10G027990	Calcium-binding EF-hand family protein
Soltu.DM.09G029760	terpene synthase
Soltu.DM.09G029770	terpene synthase
Soltu.DM.09G029880	terpene synthase
Soltu.DM.12G021300	homolog of mamallian P58IPK
Soltu.DM.06G033030	Protein of unknown function (DUF607)
Soltu.DM.11G002350	geranylgeranyl pyrophosphate synthase
Soltu.DM.06G023230	Mitochondrial substrate carrier family protein
Soltu.DM.08G013140	heat shock transcription factor A2
Soltu.DM.02G022900	Calcium-dependent phosphotriesterase superfamily protein
Soltu.DM.03G028310	peroxin
Soltu.DM.12G004930	OPC-8:0 CoA ligase1
Soltu.DM.04G017680	Cold and drought-regulated protein CORA
Soltu.DM.03G028350	Protein of unknown function (DUF1645)
Soltu.DM.04G004830	Plant protein of unknown function (DUF247)
Soltu.DM.02G016750	alpha/beta-Hydrolases superfamily protein
Soltu.DM.02G016740	alpha/beta-Hydrolases superfamily protein
Soltu.DM.04G002870	MLP-like protein
Soltu.DM.10G000510	terpene synthase
Soltu.DM.09G025880	Serine protease inhibitor, potato inhibitor I-type family protein
Soltu.DM.07G023000	hypothetical protein
Soltu.DM.07G002670	Carboxypeptidase A inhibitor domain containing protein
Soltu.DM.08G026260	MATE efflux family protein
Soltu.DM.04G037330	hypothetical protein
Soltu.DM.03G032620	serine carboxypeptidase-like
Soltu.DM.02G014860	Leucine-rich repeat transmembrane protein kinase
Soltu.DM.08G003540	Transducin family protein / WD-40 repeat family protein
Soltu.DM.01G020460	Protein phosphatase 2C family protein
Soltu.DM.12G025790	myb-like transcription factor family protein
Soltu.DM.01G028880	Protein of unknown function (DUF1005)
Soltu.DM.09G020070	CVP2 like
Soltu.DM.10G013760	proteasome family protein
Soltu.DM.06G013620	potassium transporter
Soltu.DM.02G032930	carbonic anhydrase
Soltu.DM.07G006150	RNA-binding (RRM/RBD/RNP motifs) family protein
Soltu.DM.05G002050	TCP-1/cpn60 chaperonin family protein
Soltu.DM.02G028230	Ras-related small GTP-binding family protein
Soltu.DM.09G031500	Leucine-rich receptor-like protein kinase family protein
Soltu.DM.10G013770	NADP-malic enzyme
Soltu.DM.01G044630	white-brown complex homolog protein
Soltu.DM.03G006030	DUF309 domain containing protein
Soltu.DM.10G001180	serine acetyltransferase 2;2
Soltu.DM.06G013760	hypothetical protein
Soltu.DM.09G013540	hypothetical protein
Soltu.DM.08G021480	DZC (Disease resistance/zinc finger/chromosome condensation-like region) domain containing protein
Soltu.DM.11G020420	conserved hypothetical protein
Soltu.DM.12G029600	Aluminium induced protein with YGL and LRDR motifs
Soltu.DM.05G005590	phytochrome kinase substrate
Soltu.DM.06G018970	cytochrome P450, family 71, subfamily B, polypeptide
Soltu.DM.04G010420	conserved hypothetical protein
Soltu.DM.12G022090	Domain of unknown function (DUF1995)
Soltu.DM.07G022750	ankyrin repeat family protein
Soltu.DM.09G027850	triglyceride lipases;triglyceride lipases
Soltu.DM.01G002480	conserved hypothetical protein
Soltu.DM.10G023550	cytochrome P450, family 71, subfamily B, polypeptide
Soltu.DM.04G001380	AP2/B3 transcription factor family protein
Soltu.DM.12G024030	Pyridoxal phosphate (PLP)-dependent transferases superfamily protein
Soltu.DM.09G001040	Concanavalin A-like lectin family protein
Soltu.DM.03G030260	phytochrome kinase substrate-related
Soltu.DM.10G002520	DUF3082 domain containing protein
Soltu.DM.08G028140	Phosphoglycerate mutase family protein
Soltu.DM.08G002430	Transcriptional factor B3 family protein
Soltu.DM.03G026510	conserved hypothetical protein
Soltu.DM.02G022200	RNA-binding (RRM/RBD/RNP motifs) family protein
Soltu.DM.01G045610	global transcription factor group E7
Soltu.DM.05G000860	ABI five binding protein
Soltu.DM.06G000390	diacylglycerol kinase
Soltu.DM.08G005650	2-isopropylmalate synthase
Soltu.DM.01G043680	MAPK/ERK kinase kinase
Soltu.DM.03G021250	conserved hypothetical protein
Soltu.DM.08G023920	BAX inhibitor
Soltu.DM.04G029170	related to AP2
Soltu.DM.01G015840	RING/U-box superfamily protein
Soltu.DM.11G007990	mitogen-activated protein kinase kinase kinase
Soltu.DM.04G012740	monooxygenase
Soltu.DM.09G004280	Thioredoxin superfamily protein
Soltu.DM.05G012580	hypothetical protein
Soltu.DM.02G022520	Transmembrane amino acid transporter family protein
Soltu.DM.06G013490	Heavy metal transport/detoxification superfamily protein
Soltu.DM.07G014680	NPR1-like protein
Soltu.DM.04G032050	protein serine/threonine kinases;protein kinases;ATP binding;sugar binding;kinases;carbohydrate binding
Soltu.DM.05G022080	ethylene responsive element binding factor
Soltu.DM.01G043980	actin-11
Soltu.DM.06G025650	soluble N-ethylmaleimide-sensitive factor adaptor protein
Soltu.DM.12G028800	hypothetical protein
Soltu.DM.02G006820	Brassinosteroid signalling positive regulator (BZR1) family protein
Soltu.DM.11G022900	lysine decarboxylase family protein
Soltu.DM.10G022340	serine/threonine protein kinase
Soltu.DM.01G028870	hypothetical protein
Soltu.DM.07G026280	Translation initiation factor SUI1 family protein
Soltu.DM.12G017690	hypothetical protein
Soltu.DM.03G032080	RING/U-box superfamily protein
Soltu.DM.02G020990	Protein kinase superfamily protein
Soltu.DM.04G007530	Calcium-dependent lipid-binding (CaLB domain) family protein
Soltu.DM.09G003190	conserved hypothetical protein
Soltu.DM.01G044590	Aldolase-type TIM barrel family protein
Soltu.DM.06G013480	Heavy metal transport/detoxification superfamily protein
Soltu.DM.07G012010	carboxyesterase
Soltu.DM.09G018170	vesicle-associated membrane protein
Soltu.DM.01G033950	ferric reduction oxidase
Soltu.DM.06G010890	AZA-guanine resistant1
Soltu.DM.06G013540	phosphatase-related
Soltu.DM.07G015800	NAD(P)-binding Rossmann-fold superfamily protein
Soltu.DM.08G015190	Ankyrin repeat family protein
Soltu.DM.02G030190	Adenosylmethionine decarboxylase family protein
Soltu.DM.10G006000	PLAC8 family protein
Soltu.DM.07G021320	S-domain-2
Soltu.DM.12G009520	NAD(P)-binding Rossmann-fold superfamily protein
Soltu.DM.05G010110	mitogen-activated protein kinase phosphatase
Soltu.DM.11G000590	hypothetical protein
Soltu.DM.03G020600	hypothetical protein
Soltu.DM.03G013520	Protein of unknown function (DUF3133)
Soltu.DM.03G021450	2-oxoglutarate (2OG) and Fe(II)-dependent oxygenase superfamily protein
Soltu.DM.07G002660	Carboxypeptidase A inhibitor domain containing protein
Soltu.DM.07G020070	Protein phosphatase 2C family protein
Soltu.DM.06G026190	NAD(P)-binding Rossmann-fold superfamily protein
Soltu.DM.07G002540	conserved hypothetical protein
Soltu.DM.01G047400	plant U-box
Soltu.DM.09G004580	VQ motif-containing protein
Soltu.DM.04G035020	hypothetical protein
Soltu.DM.03G007930	exocyst subunit exo70 family protein E1
Soltu.DM.07G010570	NAD(P)-binding Rossmann-fold superfamily protein
Soltu.DM.01G051870	Protein kinase superfamily protein
Soltu.DM.01G039930	SCARECROW-like
Soltu.DM.07G021300	S-domain-2
Soltu.DM.04G014910	hypothetical protein
Soltu.DM.09G030370	hypothetical protein
Soltu.DM.02G021310	Di-haem cytochrome, transmembrane;Cytochrome b/b6, C-terminal
Soltu.DM.07G026950	Protein kinase superfamily protein
Soltu.DM.03G021780	Calcium-dependent protein kinase (CDPK) family protein
Soltu.DM.09G002210	poltergeist like
Soltu.DM.09G026520	ethylene response factor
Soltu.DM.10G014340	MLP-like protein
Soltu.DM.01G027750	A20/AN1-like zinc finger family protein
Soltu.DM.06G024270	WRKY DNA-binding protein
Soltu.DM.07G014050	VQ motif-containing protein
Soltu.DM.08G024020	RAB GTPase homolog 1C
Soltu.DM.10G007710	hypothetical protein
Soltu.DM.05G007540	peptidase M20/M25/M40 family protein
Soltu.DM.09G024240	receptor-like protein kinase
Soltu.DM.02G004200	WRKY family transcription factor
Soltu.DM.12G009410	NAD(P)-binding Rossmann-fold superfamily protein
Soltu.DM.12G004050	WRKY DNA-binding protein
Soltu.DM.11G018650	protein kinase 2B
Soltu.DM.02G014850	MAC/Perforin domain-containing protein
Soltu.DM.08G026220	A20/AN1-like zinc finger family protein
Soltu.DM.08G015420	Phosphorylase superfamily protein
Soltu.DM.12G012990	hypothetical protein
Soltu.DM.04G002580	Heavy metal transport/detoxification superfamily protein
Soltu.DM.08G027270	osmotin
Soltu.DM.12G017600	conserved hypothetical protein
Soltu.DM.11G022180	Polynucleotidyl transferase, ribonuclease H-like superfamily protein
Soltu.DM.12G000120	receptor like protein
Soltu.DM.06G029990	conserved hypothetical protein
Soltu.DM.12G007550	NAD(P)-binding Rossmann-fold superfamily protein
Soltu.DM.04G007550	Acyl-CoA N-acyltransferases (NAT) superfamily protein
Soltu.DM.01G050940	Major facilitator superfamily protein
Soltu.DM.04G023330	Mitochondrial transcription termination factor family protein
Soltu.DM.12G006170	zinc-finger protein
Soltu.DM.06G029960	arogenate dehydratase
Soltu.DM.08G002290	WRKY DNA-binding protein
Soltu.DM.12G006810	hypothetical protein
Soltu.DM.05G013080	RING/U-box superfamily protein
Soltu.DM.01G027660	hypothetical protein
Soltu.DM.01G034200	WRKY family transcription factor
Soltu.DM.07G008910	ATP synthase subunit
Soltu.DM.08G024750	GRAM domain family protein
Soltu.DM.12G006820	hypothetical protein
Soltu.DM.09G001320	glutathione S-transferase TAU
Soltu.DM.05G016630	Cysteine-rich TM module stress tolerance domain containing protein
Soltu.DM.09G017260	RPM1 interacting protein
Soltu.DM.01G051570	Transmembrane amino acid transporter family protein
Soltu.DM.06G018840	WRKY DNA-binding protein
Soltu.DM.04G032780	salt tolerance zinc finger
Soltu.DM.06G029420	Polynucleotidyl transferase, ribonuclease H-like superfamily protein
Soltu.DM.07G021690	heat shock transcription factor A4A
Soltu.DM.03G026390	Protein of unknown function (DUF1645)
Soltu.DM.10G005000	erf domain protein
Soltu.DM.08G027970	BTB/POZ domain with WD40/YVTN repeat-like protein
Soltu.DM.04G005970	NAC (No Apical Meristem) domain transcriptional regulator superfamily protein
Soltu.DM.02G010100	hypothetical protein
Soltu.DM.03G015520	Plant invertase/pectin methylesterase inhibitor superfamily protein
Soltu.DM.01G008360	Actin cross-linking protein
Soltu.DM.05G017370	nudix hydrolase homolog
Soltu.DM.04G026330	CYS, MET, PRO, and GLY protein
Soltu.DM.11G022120	F-box family protein
